# Supplementary material for: Analyzing COVID-19 disinformation on Twitter using the hashtags #scamdemic and #plandemic: Retrospective study
Source: PLoS One. 2022 Jun 22;17(6):e0268409. doi: 10.1371/journal.pone.0268409 (PMC9216575; doi:10.1371/journal.pone.0268409)
Supplement: S2 File — (CSV) [file pone.0268409.s002.csv]

	tweet ids
0	1344070578819493893
1	1344070506824265731
2	1344070486003744774
3	1344070233611493376
4	1344069778823147522
5	1344069617963200512
6	1344069296079728641
7	1344069287007432704
8	1344069266203619335
9	1344068807497818118
10	1344068510457229312
11	1344068108227645441
12	1344067423213940752
13	1344067394659082240
14	1344067321195864066
15	1344067224953303040
16	1344067077968158723
17	1344066931473657860
18	1344066723788439553
19	1344066710937108481
20	1344066531324534788
21	1344066038246354946
22	1344065924056408066
23	1344065871019450368
24	1344065819144200192
25	1344065392126398466
26	1344065352968228864
27	1344064895772487681
28	1344064693128884224
29	1344064430972284928
30	1344064253431525381
31	1344064226806157312
32	1344064131297660929
33	1344063760323944449
34	1344063748353482752
35	1344063697220751365
36	1344063683178147841
37	1344063654614990850
38	1344063621349965824
39	1344062797135622146
40	1344062377596076032
41	1344062350903676934
42	1344061913580396548
43	1344061529784643586
44	1344061297210621952
45	1344061283361050630
46	1344060608833089538
47	1344060344189280258
48	1344060129575137286
49	1344060123757608962
50	1344059580838539264
51	1344059504787394560
52	1344059400466685952
53	1344058874253496320
54	1344058759698591747
55	1344058363500486656
56	1344058055219150848
57	1344057946523774983
58	1344057665014652929
59	1344057325796130826
60	1344057292505939969
61	1344057160133730304
62	1344057080626487296
63	1344056878980943877
64	1344056476499922948
65	1344056434334576641
66	1344056180797272066
67	1344055935166115840
68	1344055604474687488
69	1344055367785844737
70	1344055283656642560
71	1344055226156912642
72	1344055189947490310
73	1344055031872499717
74	1344054872556134405
75	1344054796186222592
76	1344054727668084743
77	1344054713793306624
78	1344054685477572609
79	1344054640917291009
80	1344054518342807552
81	1344054140184502273
82	1344053989311016961
83	1344053670841872390
84	1344053541908975618
85	1344053500431527938
86	1344053269728026624
87	1344053224077025281
88	1344053101058252802
89	1344052685339828226
90	1344052391554019331
91	1344052256195436548
92	1344052204815052800
93	1344050796124643330
94	1344050646455083015
95	1344050281307320321
96	1344050254027452416
97	1344050190609735681
98	1344049823889108998
99	1344049247985942528
100	1344049174828998656
101	1344049166205546501
102	1344049133749895168
103	1344049117560008706
104	1344049067693895681
105	1344048836206063617
106	1344048533909991424
107	1344048112638124032
108	1344048092157534208
109	1344047956853329926
110	1344047925433954310
111	1344047875060359175
112	1344047716540833795
113	1344047609154043904
114	1344047569933115401
115	1344047239996563457
116	1344047132035178497
117	1344046407506821121
118	1344046326070308864
119	1344046195925282819
120	1344045965322276864
121	1344045696031330305
122	1344045603609862145
123	1344045546617507842
124	1344045291411017730
125	1344044816238333953
126	1344043910096515072
127	1344043846670442497
128	1344043217088610307
129	1344043177246789634
130	1344042542334156803
131	1344041517237862400
132	1344041468386627584
133	1344040893175705600
134	1344040868857184258
135	1344040289015652355
136	1344040004524388360
137	1344039666174078977
138	1344039557113769985
139	1344039456517443584
140	1344039271603298305
141	1344038132002549769
142	1344038048288428034
143	1344037991619190785
144	1344037287131291648
145	1344037210622980105
146	1344037173960593411
147	1344037070071869440
148	1344036631284600832
149	1344036550259179520
150	1344035897059119104
151	1344035556305600517
152	1344035473065451521
153	1344035386348199936
154	1344035371491987458
155	1344035097067073543
156	1344034455908839424
157	1344034318780231680
158	1344033965368352771
159	1344033953368387585
160	1344033917263867911
161	1344033877850025984
162	1344033715941478406
163	1344033421530546176
164	1344032937780588547
165	1344032795694424071
166	1344032145841528832
167	1344031503664214017
168	1344031420851884033
169	1344031195357609985
170	1344030895334821888
171	1344030574130827265
172	1344030445730754560
173	1344030203228663814
174	1344030013331423232
175	1344029731390431236
176	1344029693884841986
177	1344029398605983750
178	1344029024629129216
179	1344028872371826689
180	1344028847952556032
181	1344028698954100738
182	1344028082533855233
183	1344027951784988676
184	1344027899473620993
185	1344027815629434881
186	1344027473642713090
187	1344027431716462592
188	1344027243895533572
189	1344027096247631873
190	1344025891483996161
191	1344025632943046657
192	1344025497009872897
193	1344025432350461954
194	1344025332886736897
195	1344025130473672704
196	1344025033933524994
197	1344024456595795969
198	1344024434907127809
199	1344023480958918657
200	1344023463468519424
201	1344022904527351810
202	1344022898214916097
203	1344022810767859716
204	1344022729939427333
205	1344022611819442177
206	1344022419640635392
207	1344021909818621952
208	1344021894660501505
209	1344021750200356865
210	1344021700766126080
211	1344021278991245312
212	1344020694938644480
213	1344020543813672966
214	1344019644500344833
215	1344019576007233536
216	1344019422927851520
217	1344019332355870721
218	1344019235933204481
219	1344018951781543937
220	1344018590719238152
221	1344018175558639616
222	1344017876756402181
223	1344017296075927554
224	1344016787378212874
225	1344016397303754761
226	1344016284669804544
227	1344016170182066176
228	1344016125638672384
229	1344016003026595841
230	1344015931727474688
231	1344015859497529353
232	1344014675244019712
233	1344014601906573312
234	1344014429734756353
235	1344014399749558273
236	1344014198771228675
237	1344013807530758144
238	1344013705374265345
239	1344013556036071426
240	1344013341652611079
241	1344013286568816641
242	1344013188950614018
243	1344012480398299136
244	1344012443895398404
245	1344011866448785408
246	1344011731283156992
247	1344011556326137856
248	1344011472783994883
249	1344011359327907840
250	1344010816987815939
251	1344010344973348865
252	1344009783150579719
253	1344009660639178754
254	1344009270392709120
255	1344008971812790273
256	1344008886534037506
257	1344008804569067521
258	1344008378494943233
259	1344007851870707712
260	1344007705451778055
261	1344007171000905729
262	1344006781517836291
263	1344006669508857858
264	1344006427493478400
265	1344005634228940802
266	1344005502116753417
267	1344005387637415936
268	1344005347778981889
269	1344005315772231682
270	1344005195840319494
271	1344004597833195521
272	1344004362344001539
273	1344003468160364544
274	1344003164400459778
275	1344003036729978880
276	1344002748874772480
277	1344002304274526208
278	1344001814904119297
279	1344001647064698880
280	1344001487718895616
281	1344001109321510920
282	1344000251942866944
283	1344000205822128129
284	1343999987621904389
285	1343999769660764160
286	1343999542383939584
287	1343999379573760001
288	1343999354915446786
289	1343998893466542084
290	1343998756732219393
291	1343998636074688516
292	1343997955229945856
293	1343997791677411332
294	1343997448688164867
295	1343997270900027394
296	1343996061380128768
297	1343995960330866688
298	1343994756767117313
299	1343994610297819136
300	1343994164657221637
301	1343993893268942852
302	1343993831637753856
303	1343992870500491267
304	1343992822400217088
305	1343992629244080134
306	1343992415300902912
307	1343992045615116289
308	1343991982461497344
309	1343991884788756487
310	1343990775265308674
311	1343990747138318340
312	1343989983510749184
313	1343989908713721857
314	1343989180238589960
315	1343987702237020160
316	1343987438994272257
317	1343987353375940608
318	1343986945005912070
319	1343986699353927682
320	1343986664184696834
321	1343986554423947272
322	1343986491685482496
323	1343986041804488705
324	1343986011353845761
325	1343985872077803522
326	1343984738474704897
327	1343984683256852485
328	1343984321623941120
329	1343984215977824261
330	1343983585968205826
331	1343982871741165569
332	1343982608150102018
333	1343982562784522242
334	1343982230117502978
335	1343981905298001921
336	1343981815980240897
337	1343981474500943872
338	1343981394431774721
339	1343981325942976512
340	1343981166899175438
341	1343981114902327296
342	1343981081813520386
343	1343981044861698051
344	1343980910945959936
345	1343980778208849921
346	1343980731501047811
347	1343979684908965892
348	1343979626104717312
349	1343979122737995778
350	1343978921126146048
351	1343978836153798656
352	1343978797310373888
353	1343978784727429126
354	1343978276960796673
355	1343978185570959360
356	1343978126368530434
357	1343977784193011715
358	1343977269451112448
359	1343976244078145536
360	1343975682016243712
361	1343975679851810816
362	1343975104091475974
363	1343975072021635072
364	1343975030586298369
365	1343974775706808321
366	1343974481895641088
367	1343974116668411905
368	1343973416517431296
369	1343973008461934592
370	1343972690378379265
371	1343971983990480901
372	1343971882761117700
373	1343971853375778816
374	1343971808161226752
375	1343971763374485504
376	1343971574597242881
377	1343971395777167361
378	1343971142105759745
379	1343971020798099456
380	1343971006629744643
381	1343970579431489541
382	1343970450217431042
383	1343970397348237318
384	1343970387525324803
385	1343970306080317445
386	1343970161339064322
387	1343969868035612674
388	1343969759314886659
389	1343969725362135040
390	1343969630050607107
391	1343969458822365184
392	1343969156643885058
393	1343968914099855364
394	1343968810664005632
395	1343968798219489281
396	1343968412012306439
397	1343968106058813447
398	1343967498186723334
399	1343966694302212096
400	1343966653684600832
401	1343966507450175488
402	1343965750994874370
403	1343965744619540481
404	1343965090891112450
405	1343965012226940929
406	1343965002214957056
407	1343964866088857601
408	1343964598051995649
409	1343963839000240128
410	1343963747019329536
411	1343962787437891585
412	1343962293764157441
413	1343961488722030597
414	1343961309453418498
415	1343961289060704256
416	1343961154738028545
417	1343960820930195456
418	1343960708816506880
419	1343959487993016321
420	1343959271202037760
421	1343959178226917377
422	1343959050296373250
423	1343958911309766660
424	1343958846751051782
425	1343958252204273664
426	1343957999749128194
427	1343957846849966080
428	1343957772430233600
429	1343957054004875267
430	1343956854448259072
431	1343956248010612742
432	1343956117727145984
433	1343956071002550277
434	1343955813086408709
435	1343955115825250304
436	1343955099039707136
437	1343954424675373056
438	1343954281033035779
439	1343954271902040065
440	1343954241040297984
441	1343953876467261440
442	1343953708783165440
443	1343953632228761600
444	1343953419770486784
445	1343953416016412674
446	1343953362820210692
447	1343953021135433731
448	1343952920715390976
449	1343952381843804161
450	1343952087009402881
451	1343952026804363266
452	1343951575916679168
453	1343951495541256193
454	1343951491573415937
455	1343951316092145664
456	1343951259192188928
457	1343950516385144833
458	1343949875696775171
459	1343949731588952070
460	1343949604602208256
461	1343949148790382599
462	1343949136920510466
463	1343948821043294209
464	1343948806241611776
465	1343948758132862982
466	1343948486962765824
467	1343948482852380675
468	1343948450757537796
469	1343948114563133441
470	1343947533752664065
471	1343947393373327362
472	1343947384603086849
473	1343946475718418432
474	1343946136550301698
475	1343945940818939904
476	1343945829246230533
477	1343945576358969347
478	1343945524806701056
479	1343945318698799109
480	1343945244283289600
481	1343945194551439360
482	1343944114950336512
483	1343944040799154176
484	1343944017008971777
485	1343943811144159237
486	1343943372499652609
487	1343942658419535873
488	1343941951037571077
489	1343941847396323328
490	1343941834431582213
491	1343941304363978752
492	1343940563381448705
493	1343939987172110340
494	1343939594799230983
495	1343938670898896896
496	1343938239187492870
497	1343938056449978370
498	1343938007984787457
499	1343937354227191808
500	1343937135632478210
501	1343936969580175363
502	1343936967814258691
503	1343936704961523714
504	1343936671453224966
505	1343936627564048388
506	1343936366464303105
507	1343936295958061056
508	1343936244640833537
509	1343936168711380992
510	1343935922207940609
511	1343935297575383043
512	1343934973406023686
513	1343934717326893057
514	1343934313595854855
515	1343933903816568834
516	1343933784970948608
517	1343933570298105857
518	1343933254181789696
519	1343933092755607554
520	1343933008374480896
521	1343932823045025792
522	1343932811305234432
523	1343932489669238785
524	1343931965058265091
525	1343931839048642560
526	1343931499515678722
527	1343931351909736448
528	1343931303977250816
529	1343930984581001216
530	1343930834458439680
531	1343930563321876481
532	1343930344744112128
533	1343930225013493760
534	1343929604776493063
535	1343928942621810689
536	1343928637989527553
537	1343928370980134915
538	1343927739166851073
539	1343926778205777921
540	1343926738087272448
541	1343926569883066369
542	1343926404988231681
543	1343926051953643520
544	1343925849855242242
545	1343925826996338689
546	1343925490776748034
547	1343925021387837452
548	1343924875031957504
549	1343924842161172488
550	1343924773383008258
551	1343924318703661058
552	1343924258435526657
553	1343923703369912320
554	1343923409546342400
555	1343922795827310594
556	1343922720082423817
557	1343922093440827396
558	1343921993263898624
559	1343921853639888898
560	1343921619698393089
561	1343921377267634179
562	1343921144517287936
563	1343920814392008705
564	1343920262111256576
565	1343920215151796225
566	1343919924406841345
567	1343919646777466880
568	1343919515747442695
569	1343918624629616647
570	1343918555897556992
571	1343918325655605249
572	1343916846895030272
573	1343916828322648064
574	1343916413480824832
575	1343915912399900678
576	1343914218333106178
577	1343913840795377664
578	1343913563463819264
579	1343913462376910850
580	1343912450442334208
581	1343912185370718208
582	1343911301135925248
583	1343911295528144897
584	1343910722049339395
585	1343910136771969026
586	1343909285340848128
587	1343908270143135745
588	1343907874980950017
589	1343907739467198464
590	1343907587876655104
591	1343906394416820226
592	1343906107383803911
593	1343905505278898177
594	1343905198394236928
595	1343903834414977026
596	1343902467449352192
597	1343901926715482113
598	1343901889935642625
599	1343901854913204231
600	1343901813884542976
601	1343901792644587528
602	1343901717700734977
603	1343901681717751808
604	1343901651095199745
605	1343901620309008384
606	1343901572187750401
607	1343901498443505664
608	1343901430537736192
609	1343901397893394432
610	1343901363542097921
611	1343901329526239237
612	1343901020435439616
613	1343900668197818369
614	1343900460948873216
615	1343899572557512705
616	1343899397680087040
617	1343898610291920898
618	1343898155058929665
619	1343897600412545024
620	1343896998928408576
621	1343896635315789825
622	1343895338722144256
623	1343895313023709184
624	1343895210556846080
625	1343894934701690880
626	1343894835581878272
627	1343894688667996162
628	1343894146524868612
629	1343894087339044864
630	1343893024934416384
631	1343892875302604801
632	1343891211317231616
633	1343891101867012101
634	1343891057935847426
635	1343890630699847680
636	1343890563364478982
637	1343890096643301376
638	1343890012497174530
639	1343889346617872389
640	1343889238136336384
641	1343889183509721088
642	1343888221189656577
643	1343887393032646661
644	1343886739153297411
645	1343884823572701184
646	1343884574976258048
647	1343884510799278081
648	1343884501345312769
649	1343883815249436673
650	1343883197705236482
651	1343882971137323008
652	1343882667788562432
653	1343881958896578561
654	1343881816151879680
655	1343880485777199106
656	1343879986185433088
657	1343879844338278400
658	1343878978629758977
659	1343877224697573378
660	1343877212936744960
661	1343875963705122818
662	1343872350782169088
663	1343870713153904641
664	1343870615225327616
665	1343870441119735808
666	1343869872535523328
667	1343868723204157440
668	1343868722088448001
669	1343865971212242945
670	1343864691509121026
671	1343863789603618824
672	1343862565047304194
673	1343862539101351937
674	1343861434858532866
675	1343861192092217345
676	1343860959757152256
677	1343860707943739393
678	1343860094258343936
679	1343860004630257664
680	1343859883058323457
681	1343859717207187456
682	1343859400692404225
683	1343858908549550080
684	1343858840413089792
685	1343858478151032833
686	1343857872703262720
687	1343856265135595520
688	1343856226401136643
689	1343855852273475590
690	1343854359340314631
691	1343851868460609537
692	1343851355560005633
693	1343851203726290944
694	1343848618630008834
695	1343846310445629446
696	1343845568431329280
697	1343844978485678080
698	1343843058572517377
699	1343842739889319936
700	1343842714064850944
701	1343842227513151488
702	1343837230385664000
703	1343837064962306048
704	1343836764335611904
705	1343836667698769921
706	1343836312885858307
707	1343832224672731138
708	1343832081478995970
709	1343829154005884930
710	1343829115116244992
711	1343828960224931840
712	1343828520074698754
713	1343827721709875200
714	1343826489754542080
715	1343825348681601024
716	1343824122153820160
717	1343824048409751553
718	1343821788279664641
719	1343820744028020738
720	1343819282564702210
721	1343818674247880707
722	1343818473806331909
723	1343818316524052480
724	1343818278108446720
725	1343818245573263367
726	1343818144222236673
727	1343818034503282690
728	1343817883315564544
729	1343817662120349697
730	1343817475410993155
731	1343816754158469121
732	1343814988373364737
733	1343814861772345350
734	1343814411539144705
735	1343812783830274049
736	1343812722824077315
737	1343812267792420864
738	1343811428554334213
739	1343810711445778432
740	1343810266442698752
741	1343809796592574465
742	1343809088908652544
743	1343808959908630528
744	1343808338493140994
745	1343807824317591553
746	1343807380547661824
747	1343805885425049602
748	1343805435653009409
749	1343805111148163072
750	1343804926594404352
751	1343803719448752129
752	1343803491417010178
753	1343802566321319936
754	1343800003932925952
755	1343799259401912320
756	1343798721767645186
757	1343798711533461506
758	1343797659010650112
759	1343795587657949184
760	1343794963490906112
761	1343794408018337798
762	1343793544964685825
763	1343793415457140737
764	1343793260825878528
765	1343792286799441921
766	1343792216175730689
767	1343792006321983488
768	1343791666390577154
769	1343791131214143488
770	1343790157837737984
771	1343789794132783109
772	1343789632790679553
773	1343788934497595394
774	1343788760652242944
775	1343788588761194496
776	1343788522784911361
777	1343788503360888833
778	1343788502270488576
779	1343788376978202624
780	1343788023272660994
781	1343787985519697921
782	1343786094056378368
783	1343784454393761796
784	1343783554170306561
785	1343783528320925696
786	1343781802792640514
787	1343780553829572609
788	1343779880115302400
789	1343779721130098688
790	1343777623902572549
791	1343777559897649152
792	1343777190140383233
793	1343776507567742976
794	1343776126854979587
795	1343773214749511680
796	1343771934287388674
797	1343771456640004096
798	1343771064430710784
799	1343770773408931841
800	1343770436383850497
801	1343770209694273536
802	1343768473403592704
803	1343767598928945153
804	1343767359614570496
805	1343767200423759873
806	1343767133906489344
807	1343766411693404160
808	1343765793998209024
809	1343764745497804801
810	1343764229535408130
811	1343764165609963520
812	1343763055843438595
813	1343762524005687303
814	1343762448478822400
815	1343761429900496896
816	1343760340975235072
817	1343758399561990145
818	1343758396416274435
819	1343757297026170880
820	1343755803954708480
821	1343754727302057986
822	1343754281858416641
823	1343754248841031681
824	1343753645309964289
825	1343752744620994567
826	1343752633346097152
827	1343751753049595904
828	1343751586825158656
829	1343751531900805120
830	1343751262911782912
831	1343751120968175616
832	1343750803396292610
833	1343750724673445889
834	1343750524294856706
835	1343750403528282119
836	1343749539438723072
837	1343745667097886720
838	1343745515410710530
839	1343744348438065152
840	1343743455152001024
841	1343743082555035649
842	1343742291115204609
843	1343739496131567616
844	1343738870001627139
845	1343738726157979648
846	1343738308581412864
847	1343737754362859521
848	1343737587534503937
849	1343737391081803777
850	1343737370495995904
851	1343737136525111302
852	1343736956744679424
853	1343736935530041345
854	1343736494037450753
855	1343736397358776322
856	1343736140520693760
857	1343734147035123712
858	1343733075264487424
859	1343732829117669376
860	1343732380297789442
861	1343731529210478594
862	1343729180597510156
863	1343729166315872257
864	1343727182313648132
865	1343726885495336960
866	1343726590803456000
867	1343726567411707907
868	1343725379979247624
869	1343724935819132929
870	1343724876012515330
871	1343723960408616962
872	1343723054069911558
873	1343722647289536512
874	1343722326643388416
875	1343721231011500032
876	1343720520307646471
877	1343719790372917249
878	1343719446502846470
879	1343719403473563648
880	1343719395261087747
881	1343718607197511680
882	1343717128663425028
883	1343716992503656452
884	1343716912493019137
885	1343714653105434624
886	1343714632092024833
887	1343713822738157569
888	1343713659948818438
889	1343713185925365767
890	1343713004072759296
891	1343712803895570439
892	1343710618461892608
893	1343710161379205121
894	1343709325848670208
895	1343708532621725696
896	1343708381232566273
897	1343707331394232321
898	1343706748176109569
899	1343706536019955712
900	1343703910805106695
901	1343703045847339016
902	1343702943040761856
903	1343702795732410368
904	1343702713662656513
905	1343702480027172864
906	1343702051952455681
907	1343701975628718080
908	1343701747722833925
909	1343700739781177350
910	1343700614321229827
911	1343699168582361093
912	1343698903812763648
913	1343697854733328384
914	1343697797393084422
915	1343697255757455361
916	1343697065067442178
917	1343697038983086080
918	1343696974013468672
919	1343696795487121416
920	1343694952912596999
921	1343694353391345665
922	1343694325276958720
923	1343694290002862080
924	1343693764330737664
925	1343693496939638784
926	1343693458280755202
927	1343692831202955265
928	1343692771044024327
929	1343692402087915521
930	1343692287126073345
931	1343691746824212480
932	1343691490980032512
933	1343691280312897536
934	1343691218841169923
935	1343691215561228288
936	1343690101973512192
937	1343689480989978626
938	1343689095407689733
939	1343689058896248835
940	1343689023961899008
941	1343688977388339202
942	1343688937072693250
943	1343688904432644103
944	1343688873948442625
945	1343688838728851462
946	1343688804809506817
947	1343688770856640517
948	1343688735263756289
949	1343688678032420867
950	1343688631962230786
951	1343688594804924416
952	1343688551888773128
953	1343688515939348480
954	1343688411710976001
955	1343688253321449474
956	1343688190436241411
957	1343688075520696321
958	1343687901327093761
959	1343687789158821889
960	1343687741024907269
961	1343687607897772032
962	1343687544068829186
963	1343687426087284737
964	1343686876897583104
965	1343686861282287620
966	1343686836049346562
967	1343686245097103363
968	1343686222619832320
969	1343686207256072200
970	1343685742422192128
971	1343685636918657025
972	1343685061246242817
973	1343684643296575500
974	1343684482877059074
975	1343684403625603079
976	1343684338404233216
977	1343684254673330177
978	1343684253842857984
979	1343684205935538176
980	1343684107650404359
981	1343684031611891714
982	1343683976679010305
983	1343683869959188482
984	1343683340168290304
985	1343683190989402116
986	1343683159498633218
987	1343683005383143426
988	1343682919710265346
989	1343682808712212482
990	1343682166937550850
991	1343682124365312001
992	1343681783238426625
993	1343681748513648640
994	1343681640598540290
995	1343681557253545996
996	1343681008055406593
997	1343680410627305472
998	1343680125876002823
999	1343680086336270336
1000	1343679790012743681
1001	1343679775391547394
1002	1343679447615102976
1003	1343678635065176064
1004	1343677997564514307
1005	1343677451180900354
1006	1343677091770875905
1007	1343676417209491457
1008	1343676213479485442
1009	1343675948122722308
1010	1343675808393490433
1011	1343675761262272512
1012	1343675598913331202
1013	1343674719409762304
1014	1343674099546136580
1015	1343674005182668800
1016	1343673971993096201
1017	1343673738647248899
1018	1343673523122925573
1019	1343673505355857922
1020	1343673441417912320
1021	1343673108633366530
1022	1343672258649190400
1023	1343672062238482433
1024	1343671954516160513
1025	1343671684528807945
1026	1343670924051148800
1027	1343670496349532160
1028	1343670395141050373
1029	1343670364363247618
1030	1343669788120375296
1031	1343669560809910272
1032	1343669348515328001
1033	1343668537798369281
1034	1343667760551911426
1035	1343667584235954177
1036	1343667297861435399
1037	1343667182258032640
1038	1343666771367227392
1039	1343666590936682499
1040	1343666361210449920
1041	1343665929817739264
1042	1343665584521834497
1043	1343665553584521223
1044	1343665408973352964
1045	1343665326244954112
1046	1343664799222095872
1047	1343664738182463488
1048	1343664217577168900
1049	1343663654659624960
1050	1343663370604400640
1051	1343662935902662657
1052	1343662650870398977
1053	1343662089181810688
1054	1343661984118616066
1055	1343661730895826944
1056	1343661298102333440
1057	1343661140233105409
1058	1343660879095635968
1059	1343660651059634177
1060	1343660513268477959
1061	1343660484902477825
1062	1343660216466853889
1063	1343659855735902208
1064	1343659610100654080
1065	1343659451514052610
1066	1343658924348731402
1067	1343658568348786689
1068	1343658127032545281
1069	1343657864213057536
1070	1343657765131022336
1071	1343657343154843651
1072	1343657212443504647
1073	1343656951733866496
1074	1343656519603085312
1075	1343655715236417542
1076	1343655212729454592
1077	1343654385406992385
1078	1343654171837345794
1079	1343654136462647297
1080	1343653821399126017
1081	1343653763345747975
1082	1343652325299277827
1083	1343651591761649664
1084	1343651398433427456
1085	1343651164450136064
1086	1343651061031198721
1087	1343650963794616320
1088	1343650728729059331
1089	1343650408841969665
1090	1343650247659180033
1091	1343650001617113088
1092	1343649894452621312
1093	1343649661958017024
1094	1343649657398898689
1095	1343647739826102273
1096	1343647615393689605
1097	1343647437488082946
1098	1343646951007547392
1099	1343646802155855876
1100	1343646106912083968
1101	1343645739994337280
1102	1343645661095481345
1103	1343645525917261832
1104	1343645109150085120
1105	1343643817992474639
1106	1343643755325304832
1107	1343642952216805377
1108	1343642751972253696
1109	1343642414821605376
1110	1343642381774696452
1111	1343641802902016002
1112	1343641776318341121
1113	1343641647423377410
1114	1343641340190601217
1115	1343640306886041600
1116	1343640287978151936
1117	1343640080523653121
1118	1343639839216988166
1119	1343639726721384448
1120	1343639692844163073
1121	1343639597079781376
1122	1343639274416177153
1123	1343639121907081221
1124	1343639062738055169
1125	1343638915744456713
1126	1343638733082353664
1127	1343638098220097536
1128	1343637883962482689
1129	1343637247577481217
1130	1343637126991269890
1131	1343637052894666754
1132	1343636534445170690
1133	1343636518330630147
1134	1343635487165206530
1135	1343635406286368775
1136	1343634933017763841
1137	1343634814407237632
1138	1343634667904196611
1139	1343634578649604096
1140	1343634478141419520
1141	1343634169776074752
1142	1343634109420212224
1143	1343634010749108224
1144	1343633997793005573
1145	1343633954054627330
1146	1343633903450517507
1147	1343633768628678656
1148	1343633506614865920
1149	1343632794434605059
1150	1343632788184973312
1151	1343632346575208450
1152	1343631577214046208
1153	1343631383571394565
1154	1343631107951099904
1155	1343630367824207872
1156	1343630145534488580
1157	1343629824963846144
1158	1343628669659525122
1159	1343628416696938499
1160	1343628048084721664
1161	1343626922878672896
1162	1343626723968114690
1163	1343626574457958401
1164	1343625694509674505
1165	1343625472048058369
1166	1343625327269056516
1167	1343625096678825984
1168	1343623943513665547
1169	1343623395066392576
1170	1343622435246125056
1171	1343621968910811136
1172	1343621746197475328
1173	1343621573547339776
1174	1343621556707221504
1175	1343621394282676224
1176	1343621182407364609
1177	1343620889775104000
1178	1343620572794777605
1179	1343620513646718976
1180	1343619632985419777
1181	1343619440244641793
1182	1343619052892090373
1183	1343617663927541760
1184	1343617306862215168
1185	1343617177803390976
1186	1343616560540377092
1187	1343615749387124736
1188	1343615745209606150
1189	1343615739538923521
1190	1343615734644146178
1191	1343615236746592256
1192	1343615164419956736
1193	1343615156304154626
1194	1343615150863990784
1195	1343614941673226245
1196	1343614874581143552
1197	1343614848060563457
1198	1343614838363328512
1199	1343614811486232578
1200	1343614368844570627
1201	1343613980313448449
1202	1343613936428589059
1203	1343613561248083973
1204	1343613560568610816
1205	1343613327050747905
1206	1343613119881306112
1207	1343611796888797184
1208	1343610529479237632
1209	1343610353536528386
1210	1343610079426306048
1211	1343609759853735938
1212	1343609363949350921
1213	1343608221567741953
1214	1343607655517073408
1215	1343607577930833922
1216	1343607372409937921
1217	1343607301664604161
1218	1343607086098341894
1219	1343606933006254081
1220	1343606777724563456
1221	1343606551131475968
1222	1343606405480263680
1223	1343606386752516096
1224	1343606158355906563
1225	1343606110075416576
1226	1343605938452889600
1227	1343605877316718594
1228	1343605813114523649
1229	1343605747318468608
1230	1343605669291819014
1231	1343605617739575297
1232	1343605515377631236
1233	1343605449422094344
1234	1343605115664658432
1235	1343605036803350530
1236	1343604684137893888
1237	1343604603888275463
1238	1343604573995462656
1239	1343604063989080064
1240	1343603974658805762
1241	1343603195281551360
1242	1343603117082996742
1243	1343602548830298112
1244	1343602264632602634
1245	1343601964408590336
1246	1343601842303893504
1247	1343601704097492992
1248	1343601569607122944
1249	1343601231143596035
1250	1343601175271264257
1251	1343601083684413441
1252	1343600939048071168
1253	1343600826212823041
1254	1343600712832450560
1255	1343600025562181634
1256	1343599729112997889
1257	1343598319524851712
1258	1343598258287865872
1259	1343598204827406339
1260	1343598167259017218
1261	1343597500012388355
1262	1343597340964356096
1263	1343597078988075008
1264	1343596638502334466
1265	1343596282997329922
1266	1343596229347979265
1267	1343596111190175744
1268	1343596068349607937
1269	1343595967891861504
1270	1343595500151304192
1271	1343595498607927300
1272	1343595231485296642
1273	1343594992900714499
1274	1343594623072153601
1275	1343594396751523840
1276	1343592325172383744
1277	1343592318507634688
1278	1343592187087482880
1279	1343592026386927617
1280	1343591327586418688
1281	1343591023436554240
1282	1343590635207614471
1283	1343590353539125248
1284	1343590256499679233
1285	1343590164115943425
1286	1343590036038709249
1287	1343590015218151424
1288	1343589483682230273
1289	1343589312630145024
1290	1343589159215263745
1291	1343589147185975297
1292	1343588930562764801
1293	1343588366768594947
1294	1343588271142686722
1295	1343587889502801920
1296	1343587748217724929
1297	1343587692597096448
1298	1343587676503605250
1299	1343586802511323139
1300	1343586450261086213
1301	1343586391779811328
1302	1343586323295309825
1303	1343585907430084609
1304	1343585865545572353
1305	1343585671902973952
1306	1343585609831612419
1307	1343585178036260864
1308	1343585063133474816
1309	1343584943650320386
1310	1343584111907262466
1311	1343583551518887941
1312	1343582205595959299
1313	1343581609090539522
1314	1343581108366000132
1315	1343580775002812416
1316	1343580517824831488
1317	1343580494756257798
1318	1343580474673917953
1319	1343579815463563266
1320	1343578423629918210
1321	1343578076882612230
1322	1343577643778768899
1323	1343576744230596608
1324	1343576627322761216
1325	1343576605462040578
1326	1343576365107466240
1327	1343576202712391680
1328	1343575556953018368
1329	1343575481728311296
1330	1343575158879965184
1331	1343574967628279808
1332	1343574454471835649
1333	1343574239878660098
1334	1343574169938587648
1335	1343574122849308672
1336	1343573930917838849
1337	1343573892108050432
1338	1343573827754737665
1339	1343573700956680192
1340	1343573618555580416
1341	1343573615334236161
1342	1343573370437189633
1343	1343573145610051586
1344	1343572888763445249
1345	1343572638883442688
1346	1343572575784460289
1347	1343572245164134400
1348	1343572145209802764
1349	1343571598335496192
1350	1343570507954847744
1351	1343569901672394752
1352	1343569750144778240
1353	1343568011450408965
1354	1343567868093460483
1355	1343567765358194689
1356	1343567618544951297
1357	1343567425661521928
1358	1343567286762950657
1359	1343566614965444610
1360	1343566552545841152
1361	1343566415622770688
1362	1343565956669464584
1363	1343564785288237056
1364	1343564374406004739
1365	1343560796979175426
1366	1343560582495162372
1367	1343560577822707713
1368	1343559934550683651
1369	1343559932294156288
1370	1343559924379475969
1371	1343559487081353218
1372	1343557888720187392
1373	1343557879559827457
1374	1343557334044454919
1375	1343557254944092162
1376	1343556680672489472
1377	1343555871960412160
1378	1343555671552380928
1379	1343555007921197062
1380	1343554505904975872
1381	1343554499777073157
1382	1343554283661189120
1383	1343553632768241665
1384	1343553199458951169
1385	1343552984869818371
1386	1343552781253292038
1387	1343552282433101825
1388	1343551824800980994
1389	1343551203532267521
1390	1343550901152329728
1391	1343550519831355394
1392	1343550071820996609
1393	1343550027948584961
1394	1343549689002655744
1395	1343548841132490757
1396	1343547277525344257
1397	1343547231626915840
1398	1343547067277316096
1399	1343546586991788033
1400	1343546331537805313
1401	1343545134105972736
1402	1343544881143291905
1403	1343544353013309441
1404	1343544313750425601
1405	1343544287737360385
1406	1343544252752687105
1407	1343544230887747585
1408	1343543824564498434
1409	1343542513097957376
1410	1343542448258052096
1411	1343542317509005312
1412	1343541472868659206
1413	1343540596921823236
1414	1343540457750618113
1415	1343540412158529536
1416	1343540377559715840
1417	1343539994166751233
1418	1343538750006185984
1419	1343538670490378242
1420	1343538221309960192
1421	1343537065414303746
1422	1343536234195509249
1423	1343535284961611777
1424	1343534778717515777
1425	1343534085185155079
1426	1343533658918027266
1427	1343533563535368193
1428	1343533273717346305
1429	1343531666464235520
1430	1343531232211197955
1431	1343530442071273473
1432	1343528389542518786
1433	1343525504872136706
1434	1343524655110496258
1435	1343524558020739073
1436	1343524412436455424
1437	1343523990740979713
1438	1343523658640273408
1439	1343523106049155073
1440	1343521384841043969
1441	1343520745595527169
1442	1343518274286399488
1443	1343517789399756801
1444	1343516717553754112
1445	1343516116921036807
1446	1343515744668176386
1447	1343514721941659649
1448	1343514173192478720
1449	1343513499536773121
1450	1343513113925136386
1451	1343510957352493062
1452	1343504173736878082
1453	1343504013543813120
1454	1343503064003727360
1455	1343502794838466560
1456	1343500996664827904
1457	1343499891444752384
1458	1343499469241810944
1459	1343498461979799552
1460	1343496726141812739
1461	1343496221579751424
1462	1343495936035717121
1463	1343490693529018368
1464	1343488936992116736
1465	1343484261580615680
1466	1343483538184810497
1467	1343483172424540160
1468	1343482990568103936
1469	1343481356257546241
1470	1343480901464948738
1471	1343478315982716928
1472	1343477397400608770
1473	1343476831400329221
1474	1343476464172244993
1475	1343475292996820993
1476	1343471191600877571
1477	1343471149964001280
1478	1343471040660463621
1479	1343470993013170176
1480	1343470968245809152
1481	1343470908258852864
1482	1343470854403977216
1483	1343470825089982464
1484	1343470796371611648
1485	1343470739803033600
1486	1343470696782032897
1487	1343470628041613312
1488	1343470584131448832
1489	1343470545568980999
1490	1343470341943783424
1491	1343470156643762176
1492	1343468643011670016
1493	1343466980309925889
1494	1343464294340571138
1495	1343464250145079299
1496	1343461549852094465
1497	1343459277751595008
1498	1343459135715758085
1499	1343458306300518400
1500	1343457714278690816
1501	1343456766307282945
1502	1343456091028520961
1503	1343455931380584449
1504	1343454281119088640
1505	1343453746232225792
1506	1343452261578502144
1507	1343450465850159104
1508	1343449248700895237
1509	1343448992013832192
1510	1343448902633213953
1511	1343448157271846912
1512	1343447886495813634
1513	1343447121329053697
1514	1343446681136766977
1515	1343445424250769408
1516	1343444981613289473
1517	1343444920405807106
1518	1343444339104485382
1519	1343442391433244672
1520	1343442167742803969
1521	1343440291290783744
1522	1343440150022549505
1523	1343439881452867585
1524	1343438793064370176
1525	1343438471743086592
1526	1343438369263652864
1527	1343437812985556993
1528	1343437177330434049
1529	1343436926850715649
1530	1343435085693915136
1531	1343433146747015170
1532	1343433056716132353
1533	1343432077694304261
1534	1343430345325088768
1535	1343429747951321090
1536	1343429077282287618
1537	1343428556450373632
1538	1343428473466056704
1539	1343427530976493568
1540	1343422306333327361
1541	1343422117891682304
1542	1343422113961701376
1543	1343421262207455232
1544	1343420108555706369
1545	1343418826067566593
1546	1343417408577564673
1547	1343415565445115904
1548	1343414686520381441
1549	1343414647609643008
1550	1343414043718008833
1551	1343413963191693313
1552	1343413341998493698
1553	1343412151030054912
1554	1343411962382848000
1555	1343409993173794817
1556	1343409822180499456
1557	1343408494683312128
1558	1343408448952741895
1559	1343408056168800257
1560	1343407914006978562
1561	1343406579031240704
1562	1343406002570317825
1563	1343405883213164550
1564	1343403632599822337
1565	1343403435757068288
1566	1343403162649186304
1567	1343402755600179200
1568	1343402426053890048
1569	1343400667046674432
1570	1343398228146999302
1571	1343397468931825666
1572	1343397339663220744
1573	1343396722043568128
1574	1343396441234886656
1575	1343395828937846784
1576	1343395767806005249
1577	1343395397352480775
1578	1343394947173593091
1579	1343394886985248768
1580	1343394471644286983
1581	1343393891194703873
1582	1343393408702959620
1583	1343393136295501824
1584	1343392382545489920
1585	1343392090970083329
1586	1343391567487397890
1587	1343391512537620481
1588	1343390656274726914
1589	1343390370596589576
1590	1343389014271930369
1591	1343388309997965312
1592	1343388089390145537
1593	1343387011231567872
1594	1343386947562041346
1595	1343385984201846785
1596	1343385795986661377
1597	1343385527148572679
1598	1343384880185552896
1599	1343384863446065152
1600	1343384392790630401
1601	1343384171914403840
1602	1343383724667396097
1603	1343383361058975745
1604	1343383347473559552
1605	1343381750534303744
1606	1343381341438697475
1607	1343380147412606978
1608	1343379850506203138
1609	1343379343330840577
1610	1343379188905086976
1611	1343378768262549505
1612	1343378439634616321
1613	1343376679624978432
1614	1343375220850237442
1615	1343375138922835969
1616	1343374288582225921
1617	1343374075033337857
1618	1343373082807959552
1619	1343372506145689600
1620	1343372353821020160
1621	1343372061163585537
1622	1343371867621449728
1623	1343371700994510848
1624	1343371659911327746
1625	1343370398109351936
1626	1343370326554669057
1627	1343369599367208967
1628	1343368718257184769
1629	1343368586820083713
1630	1343367727675830277
1631	1343367592459681792
1632	1343367054842155009
1633	1343366993563435008
1634	1343366284038160385
1635	1343366031230660608
1636	1343365050409639938
1637	1343364632665190401
1638	1343364291139874823
1639	1343364243467472901
1640	1343363846375763968
1641	1343363832777822209
1642	1343363500781932544
1643	1343363496109490176
1644	1343362361625882624
1645	1343361739379920906
1646	1343361510303813632
1647	1343361365675810817
1648	1343361043632943104
1649	1343360633773805573
1650	1343360436004118531
1651	1343358578317434880
1652	1343358391712968704
1653	1343358267179855878
1654	1343358044478918657
1655	1343357614520995843
1656	1343357340943343619
1657	1343356804529582081
1658	1343355365736509441
1659	1343355331921858560
1660	1343355249206169601
1661	1343353762681905152
1662	1343353169674444802
1663	1343353075168374785
1664	1343352827431723008
1665	1343352061627224064
1666	1343351943209623552
1667	1343351567575990273
1668	1343351272590761984
1669	1343351113488203776
1670	1343351063836057600
1671	1343350439350136832
1672	1343350037875544064
1673	1343348860689805312
1674	1343348427934093313
1675	1343348186027585539
1676	1343347965763543041
1677	1343347889259601922
1678	1343347325180276737
1679	1343347005414752256
1680	1343346990277603334
1681	1343346805078163458
1682	1343346536239886336
1683	1343346446125260801
1684	1343346339673862145
1685	1343345440830287872
1686	1343345217508962304
1687	1343344723902091264
1688	1343344016239149056
1689	1343343415598198784
1690	1343343387798331392
1691	1343343219749351424
1692	1343342830769627138
1693	1343342714289598464
1694	1343342660715745280
1695	1343342651672653824
1696	1343342475474206721
1697	1343341786723479553
1698	1343341446838026240
1699	1343341232781549568
1700	1343340924840124417
1701	1343340696384790528
1702	1343340527136219138
1703	1343339706671640577
1704	1343339484444651521
1705	1343338873452195844
1706	1343338683584286720
1707	1343337810825261067
1708	1343337792877813767
1709	1343337514430582786
1710	1343337436781277184
1711	1343336781874425856
1712	1343336743819468800
1713	1343336676622360576
1714	1343336645920112642
1715	1343336618346872838
1716	1343336206432497664
1717	1343335964375195650
1718	1343335820686573574
1719	1343335505568534529
1720	1343335352275243008
1721	1343333675187007488
1722	1343333401370177543
1723	1343333254552698882
1724	1343333175997521922
1725	1343333042216194048
1726	1343332771557756928
1727	1343332646294867971
1728	1343332628712153088
1729	1343332044839989249
1730	1343331959100080128
1731	1343331781458714625
1732	1343331763779739653
1733	1343331744020373506
1734	1343331722562314240
1735	1343331316151017472
1736	1343331272643457024
1737	1343330885354070018
1738	1343330877519048706
1739	1343330492523962369
1740	1343330361862979586
1741	1343330352908148737
1742	1343330224411471872
1743	1343329072630403073
1744	1343328710800404480
1745	1343328580785164288
1746	1343328395757686784
1747	1343328368499027969
1748	1343328264673140736
1749	1343327659770531841
1750	1343327447572426754
1751	1343327376994926595
1752	1343327187668234242
1753	1343326821719265280
1754	1343326647429324800
1755	1343326543771279363
1756	1343326462594732032
1757	1343325648350294016
1758	1343325127572934656
1759	1343324814828843008
1760	1343324778426462208
1761	1343324490953060352
1762	1343324440126488576
1763	1343323894351065090
1764	1343323229524533248
1765	1343323216022892544
1766	1343322550424760320
1767	1343322426344497152
1768	1343322403661729792
1769	1343322250829844486
1770	1343322209851359232
1771	1343322102292688907
1772	1343322099327315970
1773	1343321860793053187
1774	1343321824965357572
1775	1343321785501147136
1776	1343321768719753221
1777	1343321019738677248
1778	1343320964164177923
1779	1343320901455114240
1780	1343320802448564226
1781	1343320279217545216
1782	1343319889973547010
1783	1343319830431232000
1784	1343319775917842432
1785	1343319437521252353
1786	1343319326238138371
1787	1343319071383826433
1788	1343319009362587649
1789	1343318829070503939
1790	1343318325791776770
1791	1343318059679932420
1792	1343317358987911168
1793	1343317356739768322
1794	1343317291136643076
1795	1343317259322847233
1796	1343317192499204104
1797	1343317050081517568
1798	1343316896758837248
1799	1343316644081381376
1800	1343316062666956800
1801	1343315861797564416
1802	1343315729794428929
1803	1343315562278096898
1804	1343315456984289281
1805	1343314927235305473
1806	1343314835392651268
1807	1343314596938076161
1808	1343314588348129280
1809	1343314554118430720
1810	1343314047907868678
1811	1343313836997304320
1812	1343313735855841281
1813	1343313633162366977
1814	1343313592985083904
1815	1343313470310199297
1816	1343312413387472896
1817	1343311771541458944
1818	1343311478787432448
1819	1343311246955704321
1820	1343310826535579654
1821	1343310785301213184
1822	1343310699817291780
1823	1343310180054925318
1824	1343310144780693504
1825	1343309673978458112
1826	1343309491023077384
1827	1343308684047351808
1828	1343308285831753728
1829	1343306546839760896
1830	1343305722755489792
1831	1343305161599406080
1832	1343304545749901313
1833	1343304449855549442
1834	1343304337104269319
1835	1343304075736018945
1836	1343303199252307969
1837	1343303089957298176
1838	1343302815565934592
1839	1343302653003104260
1840	1343302230837964807
1841	1343301992081358848
1842	1343301979427094528
1843	1343301630918348804
1844	1343301554904858624
1845	1343301550249189376
1846	1343301443302920193
1847	1343301351250518022
1848	1343301178189180928
1849	1343301046827970560
1850	1343301034433646593
1851	1343300884424437760
1852	1343300051473461248
1853	1343299965272154114
1854	1343299746887213056
1855	1343299393009700864
1856	1343298867354333196
1857	1343298644506644482
1858	1343298498502934528
1859	1343298380173291523
1860	1343298107539214336
1861	1343297802760294409
1862	1343297740126695428
1863	1343297369606074371
1864	1343297121450123264
1865	1343296956257300480
1866	1343296206466936833
1867	1343296198589915136
1868	1343295790932918273
1869	1343294748543639552
1870	1343294107335188483
1871	1343294010987851776
1872	1343293970885926913
1873	1343293939621752835
1874	1343293614034735105
1875	1343293116850130945
1876	1343292720253521920
1877	1343291858668183554
1878	1343291146546475008
1879	1343290873501646848
1880	1343290192384421889
1881	1343289892919394305
1882	1343289735356284929
1883	1343289553126350851
1884	1343289483202969600
1885	1343289229615497221
1886	1343289148317302786
1887	1343288643989897216
1888	1343288497290039298
1889	1343287602225557504
1890	1343287551529005057
1891	1343287486844293121
1892	1343287450215604225
1893	1343287414266146820
1894	1343287084425986048
1895	1343287070295547909
1896	1343286337009557509
1897	1343285958414905348
1898	1343285916526407683
1899	1343285686531723264
1900	1343285258339422210
1901	1343284592631955457
1902	1343284463103582208
1903	1343283951260078083
1904	1343283522191065089
1905	1343283511332114433
1906	1343283182884552706
1907	1343282826100285441
1908	1343282610764619777
1909	1343282564530724864
1910	1343282497740800001
1911	1343282070001508352
1912	1343281461907103749
1913	1343281209263017985
1914	1343280874574364672
1915	1343280867288997889
1916	1343280727081697280
1917	1343280118651883522
1918	1343280047101255681
1919	1343280039203274753
1920	1343279802661396483
1921	1343279721371607041
1922	1343278731905949697
1923	1343278578058678274
1924	1343277991049117696
1925	1343277776493637632
1926	1343277157158510592
1927	1343276077435805696
1928	1343276052076920832
1929	1343275669359374336
1930	1343275645216948225
1931	1343275287958745089
1932	1343275226033922048
1933	1343275189484847107
1934	1343274966033330188
1935	1343274736046940161
1936	1343274630832787456
1937	1343274495885324296
1938	1343273888780873728
1939	1343273758203764736
1940	1343273544239734790
1941	1343272688849199105
1942	1343272427359354880
1943	1343272315153428480
1944	1343271919559331840
1945	1343271472844820480
1946	1343271267324080130
1947	1343270961114730497
1948	1343270692154986496
1949	1343270419151765504
1950	1343270378421026820
1951	1343270106827268099
1952	1343269753402478592
1953	1343269734381363200
1954	1343268805645115394
1955	1343268716243345409
1956	1343268544981700613
1957	1343268195751309312
1958	1343268048212545546
1959	1343267740191223809
1960	1343267642518380544
1961	1343267628543049733
1962	1343267612441141260
1963	1343267218642116609
1964	1343267045756948481
1965	1343266681016074240
1966	1343266462572670976
1967	1343266458009280512
1968	1343266422454161409
1969	1343266186658803715
1970	1343266091338874880
1971	1343265845854818304
1972	1343265695199621120
1973	1343265686575960064
1974	1343265636923940870
1975	1343265548923187203
1976	1343265391045316609
1977	1343265225655476225
1978	1343264871744417793
1979	1343264794120339457
1980	1343264652386586631
1981	1343264500670222336
1982	1343264472832610304
1983	1343264374589415431
1984	1343263949278638082
1985	1343263940365586432
1986	1343263450076766210
1987	1343263399380193280
1988	1343263080759906305
1989	1343262899968626690
1990	1343262419024543746
1991	1343262372643950592
1992	1343262351605248003
1993	1343262324153528320
1994	1343260804192247808
1995	1343260589834067971
1996	1343260550290165761
1997	1343259919768678400
1998	1343259677203853314
[truncated: 418,105 more rows]
